# Supplementary material for: Impacts of genomic alterations on the efficacy of HER2-targeted antibody–drug conjugates in patients with metastatic breast cancer
Source: J Transl Med. 2025 Jan 13;23:63. doi: 10.1186/s12967-025-06082-5 (PMC11730523; doi:10.1186/s12967-025-06082-5)
Supplement: Supplementary file 3 — Supplementary material 3. [file 12967_2025_6082_MOESM3_ESM.xlsx]

## Sheet: table S1.xls
Table S1 Genomic alteration trends between progression-free survival groups
	Hugo_Symbol	Feature_1	Feature_2	n_mutated_Feature1	n_mutated_Feature2	fdr
1	CDK12	≤6 mo	>6 mo	1 of 22	10 of 25	0.00535345
2	ERBB2	≤6 mo	>6 mo	3 of 22	14 of 25	0.00537956
3	CCND1	≤6 mo	>6 mo	6 of 22	0 of 25	0.00694878
4	NBN	≤6 mo	>6 mo	0 of 22	4 of 25	0.111933
5	RAD51C	≤6 mo	>6 mo	1 of 22	4 of 25	0.352451
6	SPOP	≤6 mo	>6 mo	1 of 22	4 of 25	0.352451
7	NF1	≤6 mo	>6 mo	4 of 22	2 of 25	0.397988
8	FOXA1	≤6 mo	>6 mo	4 of 22	2 of 25	0.397988
9	EXT1	≤6 mo	>6 mo	2 of 22	5 of 25	0.422728
10	GATA3	≤6 mo	>6 mo	5 of 22	3 of 25	0.445537
11	TP53	≤6 mo	>6 mo	15 of 22	14 of 25	0.548779
12	PIK3CA	≤6 mo	>6 mo	7 of 22	11 of 25	0.548779
13	RECQL4	≤6 mo	>6 mo	1 of 22	3 of 25	0.611471
14	ESR1	≤6 mo	>6 mo	4 of 22	3 of 25	0.690244
15	LRP1B	≤6 mo	>6 mo	1 of 22	2 of 25	1
16	RB1	≤6 mo	>6 mo	2 of 22	2 of 25	1
17	ATR	≤6 mo	>6 mo	1 of 22	1 of 25	1
18	CDH1	≤6 mo	>6 mo	1 of 22	2 of 25	1
19	TOP2A	≤6 mo	>6 mo	1 of 22	1 of 25	1
20	MYC	≤6 mo	>6 mo	9 of 22	10 of 25	1
